# Supplementary material for: Polyphasic in vitro characterization of the pigment-producing microfungus Rhodotorula sp. for potential application as a probiotic in mariculture
Source: Front Nutr. 2026 May 7;13:1759183. doi: 10.3389/fnut.2026.1759183 (PMC13190513; doi:10.3389/fnut.2026.1759183)
Supplement: Supplementary file 2 [file Table_1.XLSX]

## Sheet: Pathogen_Rhodotorula_Ratios
		Polyphasic Characterization of the Pigment-Producing Microfungus Rhodotorula sp. for Potential Application as a Probiotic in Mariculture
		Qurat ul Ain, Pooja Baiju, Saima Rehman, Kajal Chakraborty, Ashwin A Pai, Chandrasekar S., Sanal Ebeneezar, D. Linga Prabu, Unnimaya T.D., Shylaja S., Adnan H. Gora*
		Rhodotorula CFU/mL	Vibrio harveyi (CFU/mL)	Rhodotorula: Vibrio harveyi ratio	V. parahaemolyticus (CFU/mL)	Rhodotorula: Vibrio parahaemolyticus ratio	V. alginolyticus (CFU/mL)	Rhodotorula: Vibrio alginolyticus ratio	Escherichia coli (CFU/mL)	Rhodotorula: E. coli ratio
		1.0 × 106	(1.45-1.82) × 105	5.49–6.90 : 1	(5.28-5.52)×108	0.00181–0.00189 : 1	(1.28–1.93)×108	0.00518–0.00781 : 1	(1.28–1.93)×108	0.00518–0.00781 : 1
		5.0 × 105	(1.45-1.82) × 105	2.75–3.45 : 1	(5.28-5.52)×108	0.00091–0.00095 : 1	(1.28–1.93)×108	0.00259–0.00391 : 1	(1.28–1.93)×108	0.00259–0.00391 : 1
		2.5 × 105	(1.45-1.82) × 105	1.37–1.72 : 1	(5.28-5.52)×108	0.00045–0.00047 : 1	(1.28–1.93)×108	0.00130–0.00195 : 1	(1.28–1.93)×108	0.00130–0.00195 : 1
		1.25 × 105	(1.45-1.82) × 105	0.69–0.86 : 1	(5.28-5.52)×108	0.00023–0.00024 : 1	(1.28–1.93)×108	0.00065–0.00098 : 1	(1.28–1.93)×108	0.00065–0.00098 : 1
		Pathogen:Rhodotorula ratios were calculated based on the initial CFU/mL of each pathogen and four tested concentrations of Rhodotorula sp. used in mixed-culture antibiofilm assays.
